# Supplementary material for: Anti-HER2 Cancer-Specific mAb, H2Mab-250-hG1, Possesses Higher Complement-Dependent Cytotoxicity than Trastuzumab
Source: Int J Mol Sci. 2024 Aug 1;25(15):8386. doi: 10.3390/ijms25158386 (PMC11313270; doi:10.3390/ijms25158386)
Supplement: Supplementary file 1 [file ijms-25-08386-s001.zip]

Archive with 1 entries (1 files):
- ijms-2999806-supplementary.pdf
